# Supplementary material for: Genotyping and Descriptive Proteomics of a Potential Zoonotic Canine Strain of Giardia duodenalis, Infective to Mice
Source: PLoS One. 2016 Oct 19;11(10):e0164946. doi: 10.1371/journal.pone.0164946 (PMC5070761; doi:10.1371/journal.pone.0164946)
Supplement: S1 Table — (XLSX) [file pone.0164946.s001.xlsx]

## Sheet: Sheet1
Table 1 - Primers used for the nested PCR amplification of gene sequences used in phylogenetic analysis of BHFC1 strain.
GENE	PRIMER SEQUENCE	REFERENCE
Triose phosphate isomerase	TPI AL3543 5’ CAAACCTTITCCGCAAACC 3’
	TPI AL3546 5’ CAAACCTTITCCGCAAACC 3’	SULAIMAN et al. Triosephosphate isomerase gene characterization and potential zoonotic transmission of Giardia duodenalis. Emerg Infect Dis. 2003 Nov;9(11):1444-52.
	TPI AL3544 5’ CCCTTCATCGGIGGTAACTT 3’
	TPI AL3545 5’ GTGGCCACCACICCCGTGCC 3’
Beta giardin	G7 5’ AAGCCCGACGACCTCACCCGCAGTGC 3’	CACCIO,DE GIACOMO ;POZIO. Sequence analysis of the beta-giardin gene and development of a polymerase chain reaction-restriction fragment length polymorphism assay to genotype Giardia duodenalis cysts from human faecal samples. Int J Parasitol. 2002 Jul;32(8):1023-30.
	G759 5’ GAGGCCGCCCTGGATCTTCGAGACGAC 3’
	GNlalle1 5’ GAACGAACGAGATCGAGGTCCG 3’	LALLE et al. 2005. Genetic heterogeneity at the beta-giardin locus among human and animal isolates of Giardia duodenalis and identification of potentially zoonotic subgenotypes. Int J Parasitol. 2005 Feb;35(2):207-13.
	GNlalle2 5’ CTCGACGAGCTTCGTGTT 3’
Glutamate dehydrogenase
	Gdh1caccio 5’ TTCCGTRTYCAGTACAACTC 3’
	Gdh2caccio 5’ ACCTCGTTCTGRGTGGCGCA 3’	CACCIO; RYAN. Molecular epidemiology of giardiasis. Mol Biochem Parasitol. 2008 Aug;160(2):75-80.
	Gdh3caccio 5’ ATGACYGAGCTYCAGAGGCACGT 3’
	Gdh4caccio 5’ GTGGCGCARGGCATGATGCA 3’
