# Supplementary material for: Genotyping and Descriptive Proteomics of a Potential Zoonotic Canine Strain of Giardia duodenalis, Infective to Mice
Source: PLoS One. 2016 Oct 19;11(10):e0164946. doi: 10.1371/journal.pone.0164946 (PMC5070761; doi:10.1371/journal.pone.0164946)
Supplement: S2 Table — (XLSX) [file pone.0164946.s002.xlsx]

## Sheet: Sheet1
Table 2 - Gene sequences of groups and outgroups used for construction of phylogenetic trees
Assemblages						Genes
	bg				gdh					tpi
AI	M36728.1				L40509.1				L02120.1
AII	AY072723.1				L40510				U57897.1
AIII	DQ648777.1				-				DQ650648.1
BIII	AY072726.1				AF069059.1				AY228628.1
BIV	AY072725.1				L40508.1				L02116.1
C	JF422719.1				U60985.1				AY228641.1
D	AY545647.1				U60986.2				DQ246216.1
E	AY072729.1				AY178740.1				AY655705.1
F	AY647264.1				AY178744.1				AF069558.1
G	EU769221.1				AY178748.1				AF069562.1
G. muris	EF455599.1				-				AF069565.1
G. ardeae	-				AF069060.2				AF069564.1
G. microti									AY228649.1
