# Supplementary material for: Genotyping and Descriptive Proteomics of a Potential Zoonotic Canine Strain of Giardia duodenalis, Infective to Mice
Source: PLoS One. 2016 Oct 19;11(10):e0164946. doi: 10.1371/journal.pone.0164946 (PMC5070761; doi:10.1371/journal.pone.0164946)
Supplement: S3 Table — (XLS) [file pone.0164946.s003.xls]

## Sheet: Sheet1
Protein	Acess #	Spot #	Peptides	Peptide score	Delta mass	Fraction (Soluble, Insolubole or Both)
5' nucleotidase family protein [Giardia lamblia ATCC 50803]	gi|159113204|	472	FGLAVDQFDTPK	31.52	0.1268	I
		789	CTQFPVTGSSSVR	48.06	0.0276	I
A Chain A, Crystal Structure Of Apo Alpha-1 Giardin	gi|400261254|	76	IYGDMGTDIER	80.58	-0.0128	S
		76	VSRPGSPEDEAQR	35.07	-0.0101	S
		76	LAAYLINCACNDKGDEKR	81.32	0.0119	S
		76	VSRPGSPEDEAQRLDQAFDQK	12.67	0.0218	S
Actin related protein [Giardia lamblia ATCC 50803]	gi|159108769|	736	AGFAGDDAPR	36	-0.0074	I
		736	AVFPTVVGRPK	60	0.0136	I
		737	AQPSDHAVLLTEAPK	65	-0.0047	I
		737	TYELPDGVVITVNQAR	132	-0.0075	I
Acyl-CoA synthetase [Giardia lamblia ATCC 50803]	gi|159120126|	321	MGYLFAPR	18.62	0.0006	S
		321	LGSLDAAVLR	57.84	0.0125	S
		321	AEGNHLDAFR	39.54	0.0116	S
		321	SLAAFGNDTER	19.3	0.0091	S
		323	GRDCLYTPHD	28.16	0.0055	S
		323	GTGSLLALDGVVR	96.99	0.0191	S
		388	VAVNPNFGKPAR	66.66	0.0217	S
		388	SLAAFGNDTERR	30.65	0.0435	S
		388	LPVTQFLLGEVR	77.1	-0.0342	S
		388	FSFDVPDADTIDR	70.5	-0.0414	S
		388	DIVSPLANLAECVR	48.55	-0.0037	S
		388	VIGIYSEGLNPFEGIR	84.52	0.0269	S
Adenine phosphoribosyltransferase [Giardia lamblia ATCC 50803]	gi|159108096|	339	DLSDILSTPAALDAVR	101.94	-0.0061	S
Alanyl dipeptidyl peptidase [Giardia lamblia ATCC 50803]	gi|159114170|	672	VFTEGYMR	45	0.0304	I
		672	RLGTFALNPK	53	0.0329	I
		672	LAFTTQIGGHK	81	0.0179	I
		694	HWDEEAWPGLYR	83	0.0178	I
		672, 694	QWMTNDSIYYVDIIR	86	0.0152	I
Alcohol dehydrogenase [Giardia lamblia ATCC 50803]	gi|159120042|	325	VDFAGLAQR	48.99	-0.0154	S
		325	NCIIFSPHHR	30.94	-0.0039	S
		388	IFYAAAFAASNQR	57.55	-0.0142	S
		388	IYEYPECLDLR	42.09	0.0058	S
		388, 394	IATFPQYLYPVALER	54.21	0.0189	S
		388, 395	VFTDVLPDPDLGTCYR	33.19	0.0226	S
Aldose reductase [Giardia lamblia ATCC 50803]	gi|159113562|	167	VPLADTWR	51.92	-0.0039	S
Alpha-10 giardin [Giardia lamblia ATCC 50803]	gi|159109681|	776	LNYAIFGNLAR	96.21	-0.0146	I
		776	HLIDGNDDGLLK	75.53	0.0308	I
		776	QEISNAFQAHHGR	88.03	-0.0105	I
Alpha-14 giardin [Giardia lamblia ATCC 50803]	gi|159116971|	702	SYPPNQLR	37	0.0366	I
		702	VYGQAFDER	54	0.0323	I
		702	RLDLIEIAR	56	0.0729	I
		702	AQLLCELIR	42	0.0126	I
		702	DTHELEEDLVLVR	89	0.0021	I
		702	QLYYQLYNDSLGDVVR	124	0.0083	I
Alpha-3 giardin [Giardia lamblia ATCC 50803]	gi|159117234	781, 782	AFYTTWIK	66.09	-0.0304	I
		815	EDWNNTVVAFTQQFR	44.97	-0.0245	I
		781, 782	GGDAATIVSNCWDELPVLR	144.51	-0.0229	I
Alpha-5 giardin [Giardia lamblia ATCC 50803]	gi|159113465|	890	IAFIASEYSSPSR	78.1	-0.0152	I
		890	GGTAEDLLVNMWVSR	19.29	-0.0192	I
Alpha-6 giardin [Giardia lamblia ATCC 50803]	gi|159113469	776	LNYAIFGNLAR	96.21	-0.0146	I
		776	HLIDGNDDGLLK	75.53	0.0308	I
		776	QEISNAFQAHHGR	88.03	-0.0105	I
Alpha-7.2 giardin [Giardia lamblia ATCC 50803]	gi|159107825|	372	SVADFDDR	50.03	-0.0016	S
		372	AEIYAAFR	58.48	-0.0192	S
		372	HPDTDTVIR	86.54	-0.0018	S
		372	SVADFDDRQR	15.6	-0.0211	S
		372	QISEAFENIAK	39.91	-0.0024	S
		373	VLYAHYGNLAK	46.7	-0.0043	S
		373	MVNSWLAFCR	30.64	0.0092	S
		373	GAAYLLSLACQK	61.95	0.0054	S
		373	YHQLFGDDFESTLR	133.88	-0.007	S
		373	CLTDTLLTTTPEIYAR	127.41	-0.0053	S
Alpha-7.3 giardin [Giardia lamblia ATCC 50803]	gi|159116468|	747, 750, 751, 752, 755, 758, 762, 763, 764, 767	AEIHAAFR	37.87	-0.0205	I
		747, 750, 751, 752, 755, 758, 762, 763, 764, 767	HPDTDTVIR	43.3	-0.0324	I
		747	QISEAFENIAK	24.01	0.1089	I
		750, 751, 764, 764	MVNSWLAFCR	75.07	-0.0206	I
		751, 765	YHQLFGDDFESTLR	134.02	-0.0176	I
		751, 765	CLTDTLLTTTPEIYAR	126.84	-0.0212	I
Alpha-tubulin [Giardia lamblia ATCC 50803]	gi|159110970|	232	DVNAAIAVIK	39.36	0.0323	S
		252	EDAANNYAR	42.95	0.0729	S
		253	EIVDLVLDR	76.83	0.0126	S
		263	YMACCMMYR	48.46	0.0021	S
		264	QLYHPEQLISGK	68.86	0.0083	S
		265	LIAQCISSITASLR	113.04	0.0103	S
		267	TIQFVDWCPTGFK	62.84	0.0193	S
		268	AVFVDLEPTVVDEVR	153.47	0.02	S
		269	NLDIERPTYTNLNR	47.55	0.0304	S
		270	VGINYQPPTVIPGGDLAK	77.51	0.0329	S
		286	IHFPLCSYAPIISSEK	106.94	0.0179	S
		303	SCLMISNTTAIAEVWSR	123.1	0.0178	S
		304	TIGGGDDAFNTFFSETGAGK	69.28	0.0152	I
		904	IHFPLCSYAPIISSEK	106.94	0.0248	I
		906	FDGALNVDLTEFQTNLVPYPR	172.47	0.0306	I
Aminoacyl-histidine dipeptidase [Giardia lamblia ATCC 50803]	gi|159114299|	271.272	LLEICKR	14.7	0.01	S
		271.272	GNAIKIMAR	27.12	-0.0377	S
		271	CTHALYVSSR	32.19	-0.0105	S
		271	FSAENLPGSYIVTLSR	88.53	-0.004	S
Arginine deiminase [Giardia lamblia ATCC 50803]	gi|159111044|	77	VPYITWR	66.88	0.0207	S
		78	KVLSALSTR	72.78	0.0208	S
		80	YELHATGAR	52.42	0.0614	S
		198	AVEGAPAAYTR	97.24	0.0087	S
		239	YCVSDEYKR	39.01	0.0098	S
Arsenical pump-driving ATPase [Giardia lamblia ATCC 50803]	gi|159119999|	191	YIDQINELYDDFNIVLSPLR	53.45	-0.004	S
Axonemal p66.0 [Giardialamblia ATCC 50803]	gi|159108688|	844	RQNQVMER	28.65	0.0063	I
		845	YNDILAENR	14.92	-0.0656	I
		844, 845	LRSEIENLR	18.09	-0.0656	I
		844, 845	ATGEGFEQQFDR	74.88	-0.0093	I
		844, 845	QLQQQQLEQQR	43.56	-0.0106	I
		844, 845	EASAFQEEWTELGR	68.33	0.00011	I
Axoneme-associated protein GASP-180 [Giardia lamblia ATCC 50803]	gi|159117990|	290	GADAAEYLAR	78.54	-0.0038	S
		290	AFEDELAGLR	67.94	0.0023	S
		290	DAELAGATTGLR	40.5	0.0048	S
		292	ILEDEIADLR	61.83	0.0351	S
		300	QLNDALCELR	33.98	-0.0027	S
		300	ALQSELAEKER	23.86	-0.0128	S
		300	SRDAPADETAIR	16.1	-0.0101	S
		301	VASLENEVAELR	69.34	0.0119	S
		301	VAQLEAQIAGLER	108.53	0.0218	S
		301	NAEVSAQIEALNR	71.84	0.0551	S
		302	ESDLSGLRPIVEK	28.81	0.0858	S
		302	DLGAPQDQGEVAALR	118.52	0.0094	S
Axoneme-associated protein GASP-180 [Giardia lamblia ATCC 50803]	gi|159115677|	285	NAFLNAPTTR	49.83	-0.0111	S
		285	LQDLLNEAAR	52.21	-0.0099	S
		292, 294	SAIIQNLERR	20.58	-0.0075	S
		292, 294	ELQSENQFLR	66.27	-0.002	S
		294	IEDLEGINSSLQR	79.02	-0.0103	S
Axoneme-associated protein GASP-180 [Giardia lamblia ATCC 50803]	gi|159117990|	44	TALMYAAAAGHTDVVK	94.8	0.0048	S
beta giardin, partial [Giardia intestinalis]	gi|426270638|	716	AIQEEIDREK	64	-0.0289	I
		719	ISAAIEKETIAR	66	-0.0268	I
		719, 720	CVNEQIENVASEIR	129	-0.0253	I
		719, 721	SLNDLETGIATENAER	158	-0.0252	I
Beta tubulin [Giardia lamblia ATCC 50803]	gi|159114295|	251	VSVCDIPPR	28.01	-0.0074	S
		256	YLTAAAMFR	50.7	0.0136	S
		257	IREEYPDR	39.03	-0.0047	S
		258	FPGQLNADLR	87.22	-0.0075	S
		259	LAVNLIPFPR	65.46	-0.0082	S
		264	VGEQFTAMFR	60.72	-0.0008	S
		273	FPGQLNADLRK	74.66	0.0035	S
		902	KLAVNLIPFPR	69.97	-0.0099	I
		904	INVYFNEAAGGR	114.37	-0.0023	I
		200, 205 , 217	VSVCDIPPR	5.23	-0.0042	S
		10; 51	FPGQLNADLR	20.04	-0.0016	S
		10; 52	LAVNLIPFPR	24.43	-0.0192	S
		433, 435	VGEQFTAMFR	63.05	-0.0018	I
		463	INVYFNEAAGGR	111.09	-0.0211	S
Beta-giardin [Giardia intestinalis]	gi|215433224|	703	DAIAHLDR	64	-0.0119	I
		703	QASFEDIREEVKK	85	0.0095	I
		703	ISAAIEKETIAR	66	0.0139	I
		703, 706	SLNDLETGIATENAER	162	0.017	I
		703, 707	SLAEMGDTLNNVETNLQNQIAIHNDAIAALR	200	0.0293	I
		706	SLAEMGDTLNNVETNLQNQIAIHNDAIAALRK	129	0.0183	I
Beta-giardin [Giardia intestinalis]	gi|183207854|	719, 720 727	DAIAHLDR	64	-0.0118	I
		719, 720 728	QASFEDIREEVKK	85	0.0651	I
		719, 720 729	ISAAIEKETIAR	66	0.0781	I
		719, 720 730	SLNDLETGIATENAER	162	0.0792	I
		719, 720 731	SLAEMGDTLNNVETNLQNQIAIHNDAIAALR	200	0.0055	I
		677	SLAEMGDTLNNVETNLQNQIAIHNDAIAALRK	129	-0.0401	I
Beta-giardin [Giardia intestinalis]	gi|343915457|	677	DAIAHLDR	64	-0.0088	I
		677	QASFEDIREEVKK	85	-0.0193	I
		677	SLNDLETGIATENAER	131	-0.0364	I
		677	SLAEMGDTLNNVETNLQNQIAIHNDAIAALR	200	-0.1124	I
		677	SLAEMGDTLNNVETNLQNQIAIHNDAIAALRK	129	-0.1014	I
Beta-giardin [Giardia intestinalis]	gi|45238890|	711, 707	DAIAHLDR	64	-0.1013	I
		711, 708	AIQEEIDREK	64	-0.0658	I
		711, 709	ISAAIEKETIAR	66	-0.0006	I
		711, 710	FHDKMENEIEVR	114	0.0145	I
		711, 711	QSSFEDIREEVKK	76	-0.0466	I
		711, 712	CVNEQLENVASEIR	129	-0.0163	I
		711, 713	SLNDLETGIATENAER	162	0.0004	I
Beta-giardin [Giardia lamblia ATCC 50803]	gi|159110328|	53	DAIAHLDR	37.66	-0.0643	S
		53.54	AIQEEIDREK	57.32	-0.0633	S
		54	QASFEDIREEVK	59.6	-0.0599	S
		55, 56	QASFEDIREEVKK	69.23	-0.0589	S
		55, 57	CVNEQLENVASEIR	106.84	-0.0566	S
		55, 58	SLNDLETGIATENAER	164.01	-0.056	S
Beta-giardin, partial [Giardia intestinalis]	gi|405109070|	719, 720, 721	DAIAHLDR	64	-0.0062	I
		719	ISAAIEKETIAR	66	-0.0027	I
		719	QASFEDIREEVKK	85	0.0114	I
		719, 720	SLNDLETGIATENAER	162	0.003	I
		719, 720, 721	SLAEMGDTLNNVETNLQNQIAIHNDAIAALR	200	-0.0101	I
		719, 720, 722	SLAEMGDTLNNVETNLQNQIAIHNDAIAALRK	129	-0.0027	I
Beta-giardin, partial [Giardia intestinalis]	gi|359325916|	719, 720 721	DAIAHLDR	64	0.028	I
		719, 720 722	ISAAIEKETIAR	66	0.1194	I
		719, 720 723	QASFEDIREEVKK	85	-0.0091	I
		719, 720 724	SLNDLETGIATENAER	162	-0.0062	I
		719, 720 725	SLAEMGDTLNNVETNLQNQIAIHNDAIAALR	200	-0.1095	I
		719, 720 726	SLAEMGDTLNNVETNLQNQIAIHNDAIAALRK	129	-0.0276	I
Beta-tubulin [Giardia intestinalis]	gi|1027516|	672, 716	IREEYPDR	30	-0.0633	I
		672, 717	FPGQLNADLR	83	-0.0599	I
		672, 718	LAVNLIPFPR	56	-0.0589	I
		672, 719	FPGQLNADLRK	81	-0.0566	I
		672, 720	INVYFNEAAGGR	118	-0.056	I
		672, 721	AILVDLEPGTMDSVR	60	-0.0536	I
		672, 722	GHYTEGAELVDAVLDVVR	164	-0.0536	I
Bip [Giardia lamblia ATCC 50803]	gi|159118513|	278	EAQDWLR	51.38	-0.0423	S
		279	IQVYEGER	51.98	-0.0395	S
		280	SIKPVEQVLR	85.26	-0.0379	S
		281	VVQPILGENFGR	103.82	-0.0353	S
Calmodulin [Giardia lamblia ATCC 50803]	gi|159111176|	29	EAFNLFDR	57.66	0.0631	S
		29	NGDGYVNAAELR	91.37	0.0366	S
		29	LDEDEVDDLLR	80.5	0.0323	S
		462	NTDSEEELREAFR	85.87	0.0729	I
		462	NGDGNITTAELGTVMR	136.39	0.0126	S
Caltractin [Giardia lamblia ATCC 50803]	gi|159110457|	466, 484	IDFHELK	21.95	0.0061	I
		466, 467, 482, 484	LFDDDATGR	70.48	0.0056	I
		466, 467, 484	EAFDLFDADR	89.04	0.0274	I
		466, 484	ISNRDPTEEILK	67.1	0.00013	I
		466, 467, 484	AEVSEEMKHEIR	61.1	0.0177	I
		466, 484	AAIGAGKPSGSISTGKPR	103.85	0.0042	I
		466, 484	DGDGEIDEEDFIAILR	123.37	0.001	I
Cathepsin B precursor [Giardia lamblia ATCC 50803]	gi|159109223|	431	VHLATATSYK	57.88	-0.0075	I
		431	NSWGPDWGEDGYFR	118.65	-0.0082	I
Cathepsin B precursor [Giardia lamblia ATCC 50803]	gi|159112288|	431.461	NSWGPDWGENGYFR	118.65	0.001	I
Cathepsin B precursor [Giardia lamblia ATCC 50803]	gi|159108157|	670, 671, 672, 710	NSWGPDWGEDGYFR	119	-0.0464	I
		670, 671, 672, 711	GGDECGIEHEGFHYADVE	81	-0.0453	I
		670, 671, 672, 712, 713	SGLDATGVSYSVQYVLDCDR	149	-0.0451	I
Cathepsin B precursor [Giardia lamblia ATCC 50803]	gi|159117627|	710	NYWGPGWGEDGYFR	99	0.0055	I
		710	YSAQYILSCSSTNGCFGFSTR	76	0.0191	I
Cathepsin B precursor [Giardia lamblia ATCC 50803]	gi|159115721|	718, 719	NSWGSDWGENGYFR	84	0.0551	I
Cathepsin B-like protease B3	gi|32129435|	670, 671	YSPQYVVSCDR	85	-0.0406	I
		672	NSWGPDWGEDGYFR	119	-0.0381	I
		670	GDMACDGGWLPSVWR	75	-0.037	I
		710	TGTTTDECVPYQSGSTGAR	180	-0.0331	I
Cathepsin L precursor [Giardia intestinalis ATCC 50581]	gi|253741642|	674, 675	DTFYAYVYTR	76	-0.0493	I
		674, 676	QVISFYDGLHSTLVR	55	-0.0491	I
		674, 677	GHFDVVFGSVSQPLEVK	78	-0.0475	I
		674, 678	DQAACGSCWSFGAAGTIEGR	215	-0.0473	I
		674, 679	GVITPVKDQAACGSCWSFGAAGTIEGR	108	-0.0468	I
Cathepsin L precursor [Giardia lamblia ATCC 50803]	gi|159108305|	438	DGTLIDQEIINYDHYYNIR	176.54	0.0092	I
Cathepsin L precursor [Giardia lamblia ATCC 50803]	gi|159108303|	703, 707	DTFYAYVYTR	76	-0.0536	I
		703, 708	QVISFFDGLHSTLVR	82	-0.0525	I
		703, 709	GHFDVVFGSVSQPLEVK	78	-0.0514	I
		703, 710	DQAACGSCWSFGAAGTIEGR	215	-0.051	I
		703, 711	GVITPVKDQAACGSCWSFGAAGTIEGR	108	-0.0495	I
Centrin [Giardia lamblia ATCC 50803]	gi|159114706|	33	EAFDLFDSDGSGR	56.06	-0.0105	S
Chaperone protein dnaJ [Giardia intestinalis ATCC 50581]	gi|253741424|	702	ELPHPNFLR	57	0.0116	I
		702	QGWSEGTQIR	61	-0.0091	I
		702	EGNNLVVTCNVPLR	106	-0.0042	I
Chaperone protein dnaJ [Giardia lamblia ATCC 50803]	gi|159114078|	702	ELPHPNFLR	57	0.0069	I
		702	QGWSEGTQIR	61	-0.0076	I
		702	EGDNLVVTCNVPLR	106	-0.0153	I
		702	SFYEVLGVPHTAAPDAIKR	98	-0.0152	I
Coiled-coil protein [Giardia lamblia ATCC 50803]	gi|159115216|	213	DNELKKEK	13.45	0.0162	S
		213	ICDYLSQVER	26.56	0.0066	S
		453	AALEQQIYQAR	60.18	0.0149	I
		735	KLQDVIER	44	-0.0211	I
		735	EEELANTIR	37	-0.0024	I
		735	LLNCLSPSQR	47	-0.0043	I
		735	QLAYQENPILER	86	0.0092	I
Coiled-coil protein [Giardia lamblia ATCC 50803]	gi|159116329|	734	QQMTEWFR	18	0.0023	I
		734	EYEEAGGNIPSTIR	103	0.0048	I
Copine I [Giardia lamblia ATCC 50803]	gi|159116797|	339	TYEELEAGLR	52.07	0.0162	S
		339	FDDDDIYPVYR	82.23	0.0066	S
Cysteine desulfurase [Giardia lamblia ATCC 50803]	gi|159119780|	899	FTTEAEFR	50.85	-0.0226	I
		899	VHLDPVFSGGGQEGGIR	67.27	-0.0314	I
Cysteine protease [Giardia intestinalis]	gi|1763659|	670, 671, 672;710	NSWGPDWGENGYFR	119	-0.0038	I
Cysteine protease [Giardia intestinalis]	gi|1763661|	670	DKDDVPESFDFR	102	-0.0101	I
Cytosolic-type hsp90 [Giardia intestinalis]	gi|57157173|	581	EKDNILVIR	41	0.0858	I
		581	DYFGEELQR	36	0.0094	I
Dipeptidyl-peptidase I precursor [Giardialamblia ATCC 50803]	gi|159118999|	467, 468	NCSPYGPSSR	52.52	0.0149	I
		467	VMVASEDEDKLGATR	133.74	0.0265	I
		476	HGPLPVSVYAGNDLFK	89.08	0.0165	I
Dynamin [Giardia lamblia ATCC 50803]	gi|159109394|	336	LMSAYYR	27.61	0.0015	S
		336	ELVDVMQR	30.8	0.0063	S
		384	SSVLEAVCGR	44.89	0.0365	S
		384	GTEATVVSILR	73.79	0.0028	S
		401	HLHDEEEFFR	50.98	0.0062	S
		400, 401	ELASYGQHLEGR	88.57	0.0143	S
		390, 391	ASMNQLQEVLVR	30.76	0.0066	S
		390, 391	VTGGTLNVSPLPIR	71.93	0.014	S
Dynein light chain [Giardia lamblia ATCC 50803]	gi|159112398|	429	NFGSYITHETK	48.13	-0.0468	I
		429	HHPTWHVIVGK	55.07	-0.0464	S
		429	NFGSYITHETKR	98.7	-0.0453	S
		429	NADMPEDMQQDAIDCAIQSMER	113.51	-0.0451	S
Dynein regulatory complex [Giardia lamblia ATCC 50803]	gi|159108057|	832	ELSFELAR	26.41	-0.0013	I
		832	FEAAVQDVAQR	27.05	-0.0111	I
		832	QVTALTAELQQER	7.56	-0.0158	I
		832	NSQIDELILQHER	68.14	0.00012	I
		832	LTQPLQNALAEVEVLR	27.08	0.0044	I
		832	IFTLYEVSAAQLEEAR	29.33	-0.0112	I
Dynein-like protein [Giardia lamblia ATCC 50803]	gi|159113742|	464	FHNEITGAVPVAASR	85.06	0.012	I
Elongation factor 1-alpha [Giardia lamblia ATCC 50803]	gi|159108518|	234	LPIQDVYK	45.5	0.0006	S
		234	ISGVGTVPAGR	69.08	0.0125	S
		234	TIDEYEKR	26.39	0.0116	S
		234	STLTGHLIYK	32.12	0.0091	S
		234	AGPGDNVGFNVR	103.34	0.0055	S
		234	EHATLANTLGIK	45.44	0.0191	S
		234	YIVTIIDAPGHR	43.77	0.0217	S
		234	TLKPEMENPPDAGR	19.48	0.0435	S
Elongation factor 1-gamma [Giardia lamblia ATCC 50803]	gi|159114192|	239	VDQFVAAAAR	40.33	0.0094	S
		241, 243	NLITVWLQR	49.51	-0.0027	S
		241, 244	EEVSAFVNLTR	63.92	0.0038	S
		239, 241, 243	VASLCGVTPEEEAR	55.45	-0.0007	S
Elongation factor 2 [Giardia lamblia ATCC 50803]	gi|159109107|	392	PHFTTEQIR	31.19	0.0149	S
		395, 396	VDTLYTGPLDDPAAEAIR	66.86	0.0078	S
		197, 198, 199	EHIVSGFQIVCR	56.28	-0.0024	S
		197, 198, 200	AHLPVAESFGFDADLR	87.92	-0.0043	S
Endothelin-converting enzyme 2 [Giardia lamblia ATCC 50803]	gi|159119276|	672	DIVSIDVSQVVVR	92	0.0116	I
		672	YQTDTEIFEWYQR	92	0.0091	I
Enolase [Giardia lamblia ATCC 50803]	gi|159118234|	245	IPYGFEAWK	64.42	0.0203	S
		246	GVEQALENIR	70.31	0.0297	S
Eukaryotic translation initiation factor 5A [Giardia lamblia ATCC 50803]	gi|159107553|	27	LPLENEELVADLR	57.45	0.0078	S
Fructose-bisphosphate aldolase [Giardia lamblia ATCC 50803]	gi|159119664|
Gamma giardin [Giardia lamblia ATCC 50803]	gi|159112089|	77	LNQEVSNFKESFDASER	86.09	0.014	S
Giardia trophozoite antigen GTA-1 [Giardia lamblia ATCC 50803]	gi|159111083|	35	WDGFLWR	26.1	-0.0072	S
		35	FSTCAMYDTK	70.9	0.0032	S
		35	WIFSQGTTSEHDDVIER	28.18	-0.0267	S
Giardia trophozoite antigen GTA-2 [Giardia lamblia ATCC 50803]	gi|159119408|	68	LDCPEWR	41.46	0.0015	S
		68	VVLVSHLHLR	48.94	0.0063	S
		75	LLGSLTEPVKR	51.7	0.0365	S
		68, 75	LYYRPSAFPTVVNEIR	36.35	0.0028	S
		68, 76	GIEVYSVDVPDSPPTRPSIEQLK	43.55	0.0062	S
Giardin delta chain [Giardia intestinalis]	gi|13604213|	713, 714,715	ILQLETER	43	-0.0016	I
		713, 714,716	EQSIDEYLR	64	-0.0678	I
		713, 714,717	VTDFHEDFKR	66	-0.0177	I
		713, 714,718	VLAGVVAELIATR	100	0.0547	I
		713, 714,719	IAQEHDDLLESIR	129	-0.0819	I
		713, 714,720	ISTFIRPEDDQEEK	44	-0.0666	I
		713, 714,721	TSAEESFGAFIGNLTNER	154	-0.0649	I
		713, 714,722	ISTFIRPEDDQEEKFVF	52	-0.0643	I
Giardin subunit beta	gi|2507033|	673	DAIAHLDR	64	0.0189	I
		674	AIQEEIDREK	64	0.0226	I
		675	ISAAIEKETIAR	66	0.0041	I
		677	QASFEDIREEVK	78	0.003	I
		677	FHDKMENEIEVR	114	0.006	I
		677	QASFEDIREEVKK	85	-0.0139	I
		677	TLTQTMDKPDDLTR	119	0.061	I
		677	SLNDLETGIATENAER	158	0.0028	I
		677	SLAEMGDTLNNVETNLQNQIAIHNDAIAALR	200	-0.0249	I
		677	SLAEMGDTLNNVETNLQNQIAIHNDAIAALRK	129	0.018	I
Glucokinase [Giardia lamblia ATCC 50803]	gi|159113013|	893	YNTDHVSFER	52.39	-0.0381	I
		893, 896	YNTDHVSFER	48.77	-0.0139	I
Glyceraldehyde 3-phosphate dehydrogenase [G. lamblia ATCC 50803]	gi|159109556|	1, 3	DAELHITGGCK	62.21	-0.0177	S
		1, 4	DATYDEICAEIKR	116.89	0.0547	S
		206, 208, 209	LVAWYDNEFGYANK	87.67	-0.0819	S
		206, 208, 210	VPVPDVSVVDLTCTLEK	69.18	-0.0666	S
		449	FDGTIAHSEDSITVNGNK	98.56	-0.0649	S
Heat shock protein HSP 90-alpha [Giardia lamblia ATCC 50803]	gi|159115537|	285, 286	EKDNILVIR	68.2	0.0114	S
		285, 287	DYFGEELQR	66.59	0.0044	S
		285, 288	WSSTAGGTFEIEECPR	69.58	-0.0072	S
Heat-shock protein, putative [Giardia lamblia ATCC 50803]	gi|159110750|	410	NTFESLVYDTR	13.36	0.0203	S
		410	GIDNVEAFELIGGASR	81.24	0.0114	S
HesB domain-containing protein [Giardia lamblia ATCC 50803]	gi|159115366|	445	ITDAAVSSLR	45.79	0.0194	I
		445	NILKPSEFLR	9.7	-0.0011	S
		445	GSTIDFISEPFR	50.77	-0.0061	S
High cysteine membrane protein Group 1 [Giardia lamblia ATCC 50803]	gi|159114114|	904, 905	FLFTNPDDSAAER	87.3	0.0203	I
High cysteine membrane protein Group 1 [Giardia lamblia ATCC 50803]	gi|159109929|	297	DVNGNNVVCGGR	46.23	0.003	S
		297	CVCNLGYSPGTEPNR	47.3	-0.0101	S
		297	NAWECGSCPVGFYQYSGR	31.44	-0.0027	S
		297	GFTLINSNYCAPSACTAYGADR	38.07	-0.0119	S
High cysteine membrane protein Group 2 [Giardia lamblia ATCC 50803]	gi|159114738|	850	SDQYTCDFCVR	76.75	0.005
Histone H2A [Giardia lamblia ATCC 50803]	gi|159108895|	440, 447	AGISFPIGR	73.96	0.0054	I
		440, 448	IVPNHILTALR	79.7	-0.007	S
		447	DKELATIFANVTIR	98.61	-0.0053	I
Histone H2B [Giardia lamblia ATCC 50803]	gi|159113122|	440	LVIPGEIGR	68.94	-0.0076	I
		440	LIRDEADK	34.5	-0.0153	I
		441	IASEASNLAK	29.57	-0.0152	I
		443	HETYATYIYK	81.76	-0.0074	I
		443	RHETYATYIYK	67.08	0.0136	I
		443	GMEVMNSLVNDLFER	60.16	-0.0047	I
Histone H4 [Giardia lamblia ATCC 50803]	gi|159107432|	438	AFLEVVLR	64.75	0.0179	I
		438	ISSTIYQQTR	62.97	0.0158	I
		438	DTLGGITKPAIR	64.9	0.0207	I
		438	DSLTYTEHGQR	59.82	0.0208	I
		438	TVTSQDVVYALKR	31.97	0.0614	I
		438	EKDTLGGITKPAIR	103.69	0.0087	I
H-SHIPPO 1 [Giardialamblia ATCC 50803]	gi|159116736|	773	KAPAFSLSGR	50.25	0.0053	I
		773	SEPAFSLSGR	67.34	0.0063	I
		773	SLPSFSLSSR	47.18	0.0073	I
		773	TNETPGPGAYGVQGELGGPAFTLR	152.39	0.0195	I
Hypothetical protein GL50803_10016 [Giardia lamblia ATCC 50803]	gi|159119728|	897	GEFTLAGISEYIR	79	-0.0239	I
Hypothetical protein GL50803_10524	gi|159116608	772	DGCLSESALR	41.51	-0.0108	I
		772	ASSFYDAFPR	76.46	-0.0163	I
		772	FGGAPYNECR	46.39	-0.0004	I
		772	LLSSQYTLGSTAGSFR	118.52	-0.0226	I
		772				I
Hypothetical protein GL50803_10808 [Giardia lamblia ATCC 50803]	gi|159115914|	769, 770, 771	ATCKPTTCFYR	72.8	-0.0177	I
		770	DHLTGTMDVIR	80.58	-0.02	I
		770	TPLSTYTDDFRPYPR	63.86	-0.018	I
		770	NGCPNPQSQSSIDLDRK	92.41	-0.0088	I
Hypothetical protein GL50803_113133 [Giardia lamblia ATCC 50803]	gi|159117705|	455	YDKPQGYSFIR	56.37	-0.0381	I
		455	FNAALNTDFYVR	94.53	-0.037	I
		455	EQGINIDQFIDQR	104.8	-0.0331	I
		435, 455, 456	ILSINGIPVAEAMQR	74.18	-0.0289	I
Hypothetical protein GL50803_115159 [Giardia lamblia ATCC 50803	gi|159114385|	489	YSIDNPSLK	66.53	0.0008	I
		489	FREYASESR	18.45	0.0029	I
		489	YISGLHAGYMR	91.25	0.0091	I
		489	SAASTAEHDTDEER	114.66	0.0059	I
		489	NVMDDTFSELYDGNWPSK	130.62	0.0208	I
		489				I
Hypothetical protein GL50803_12224 [Giardia lamblia ATCC 50803]	gi|159110895|	804	EQLVQDLR	44.79	-0.0249	I
		804	HLQDELER	54.72	-0.0235	I
		804	HDIEYMGQR	22.4	-0.0406	I
		804	LQETLDSLDLKR	80.34	-0.0405	I
		804	AQEIALLEDNEELRR	98.88	-0.0469	I
		804	AYEADFNEQISSHATVPYR	180.08	-0.0327	I
Hypothetical protein GL50803_13584 [Giardia lamblia ATCC 50803]	gi|159107743|	255	IHEEEIQR	52.44	0.0059	S
		255	LAAEQAVAAAR	43.84	-0.0041	S
		255	SIQSSAEELR	15.57	-0.0026	S
		255	IAELESILEGR	105.43	0.0037	S
		255	IHAYETTIEQR	62.11	0.0253	S
		255	IYELEEETQILR	84.01	0.097	S
		255	SSEYHALASQALATSSR	117.04	-0.0156	S
Hypothetical protein GL50803_13584 [Giardia lamblia ATCC 50803]	gi|159107743|	754, 849	IAELESILEGR	94.12	-0.0092	I
		754	IHAYETTIEQR	97.57	-0.0089	I
		754	IYELEEETQILR	100.26	-0.0076	I
		875	AMKRIHEEEIQR	10.36	-0.0499	I
		754	SSEYHALASQALATSSR	155.53	-0.0011	I
Hypothetical protein GL50803_14583 [Giardia lamblia ATCC 50803]	gi|159119758|	389	KCDGSGPVCQ	16.32	0.0095	S
		389	LPLFEEHIK	52.42	0.0139	S
		389	VLIGNWVEEK	44.15	0.017	S
		389	STYYKDELDPRPR	53.58	0.0293	S
Hypothetical protein GL50803_15499 [Giardia lamblia ATCC 50803]	gi|159116911|	866	SLITNIDR	16.84	-0.017	I
		866	SFAIEQER	42.25	0.0394	I
		866	VDALEGALAR	46.41	-0.0232	I
		866, 868	LAAADQLAAQR	69.41	-0.0297	I
		866	LHEVEDLMR	4.52	-0.0305	I
		866, 868, 818, 869	ESILALQQQR	83.23	0.0147	I
		866	QDLTSSIGAYR	23.75	-0.0145	I
		866	EKQDLTSSIGAYR	63.21	-0.0249	I
		866, 868, 813, 818	QTLGPINDLEHLELR	84.32	-0.0103	I
		868	ALEEDLVSNNVDHIYALTSNANNR	64.3	0.0292	I
Hypothetical protein GL50803_15918 [Giardia lamblia ATCC 50803]	gi|159109604|	490	FLSSSDHDDR	28.42	0.0131	I
		490	LNGIQAAAETASR	32.78	0.0204	I
		490	DGSDILSRPGYAK	59.88	0.0013	I
Hypothetical protein GL50803_16267 [Giardia lamblia ATCC 50803]	gi|159109836|	839	AEIAAELER	43.37	0.0024	I
		839	VRQELQAAFK	58.19	0	I
		839	IALAAAYEEQKR	87.61	0.0003	I
		839	AAQLTQFANEHR	83.75	-0.005	I
		839	LGELDDEALAIIR	100.47	-0.0017	I
		839	EFNDLGVQEHASELTTGLTPPTR	168.71	0.0137	I
Hypothetical protein GL50803_16424 [Giardia lamblia ATCC 50803	gi|159113622|	755, 760	EHEVDSFTR	63.73	-0.0332	I
		755, 760, 746	IVSNGKDVETHTR	92.69	-0.0364	I
		746, 767	TPNIEHANSSDGYNVR	162.04	-0.0048	I
		755, 760, 746	SHQNALFGGWDEYDR	72.08	0.0029	I
Hypothetical protein GL50803_16507 [Giardia lamblia ATCC 50803]	gi|159116163|	68	LNSLLSGDFYAR	104.6	-0.0008	S
		68	TGSVTFTDLPTSVR	50.18	0.0035	S
		68	FSIYSDTIFNSEDDAVR	116.25	-0.0099	S
		68	KPPAPYEHLATDTEASLSLIR	82.28	-0.0023	S
Hypothetical protein GL50803_16844 [Giardia lamblia ATCC 50803]	gi|159109287|	773	VGDPASYGLAR	48.8	0.0078	I
		773	VIPPFIGDAETGR	88.22	0.0107	I
		773	TYGTSSEAVYVPSVAR	103.24	0.0131	I
		772	DGCLSESALR	41.51	-0.0108	I
		772	ASSFYDAFPR	76.46	-0.0163	I
		772	FGGAPYNECR	46.39	-0.0004	I
		772	LLSSQYTLGSTAGSFR	118.52	-0.0226	I
Hypothetical protein GL50803_16996 [Giardia lamblia ATCC 50803]	gi|159115603|	899, 828	VVQETFGQQNR	95.43	-0.0004	I
		828, 869	LADLENDIAILER	94.8	-0.0069	I
		868, 869, 828, 899	AIAPDGQSVPITGLR	79.28	-0.0273
Hypothetical protein GL50803_17278 [Giardia lamblia ATCC 50803]	gi|159118006|	703	SEYLAFLESGYR	79	-0.0037	I
		703	IHTLLPDPYLIVR	46	0.0269	I
Hypothetical protein GL50803_2107 [Giardia lamblia ATCC 50803]	gi|159113684|	6	FLHHSPCGR	53.79	0.0179	S
		464	ELCEEAINSIR	86.12	0.0158	I
Hypothetical protein GL50803_21628 [Giardia lamblia ATCC 50803]	gi|159113343|	806	FINLEER	53.65	-0.0227	I
		806	YQVLDAIR	56.76	0.0106	I
		806	LSVTLEEAR	53.88	-0.0345	I
Hypothetical protein GL50803_24451 [Giardia lamblia ATCC 50803]	gi|159113574|	442, 443	GPDAVFIVHR	85.54	-0.0082	I
		442, 444	TGVVPPCTNVTSGR	108.84	-0.0092	S
		442, 445	FNISLSPVECLDWHLGATR	67.3	0.0069	S
Hypothetical protein GL50803_3910 [Giardia lamblia ATCC 50803]	gi|159117976|	9, 435	DCQYSIPVFNR	77.85	0.0253	B
Hypothetical protein GL50803_4149 [Giardia lamblia ATCC 50803]	gi|159111785|	217	VFAQADDALSYVDR	56.98	0.01	S
		217	DSLNPQVYLESFSR	21.48	-0.0377	S
Hypothetical protein GL50803_4239 [Giardia lamblia ATCC 50803]	gi|159108609|	430	FSVDHTAEILVK	61	0.0147	I
Hypothetical protein GL50803_4692 [Giardia lamblia ATCC 50803]	gi|159110219|	761, 766	LCHWPGR	39.7	-0.012	I
		766	LNEEVPGTR	50.34	-0.0238	I
		766	EDLHTTVAPAAR	86.53	-0.0283	I
		766	REDLHTTVAPAAR	94.46	-0.0362	I
		766	WEDGVTCYECGDPADAR	116.15	-0.0416	I
Hypothetical protein GL50803_5810 [Giardia lamblia ATCC 50803]	gi|159110689|	453	HIATIAYLNEK	62.24	0.0935	I
Hypothetical protein GL50803_9861 [Giardia lamblia ATCC 50803]	gi|159112414|	806, 772 773				I
Hypothetical protein GLP15_2507 [Giardia lamblia P15]	gi|308162747|	712	IVLPLTVTAIYR	66	0.0098	I
		712	YDKPQGYSFIR	75	0.0062	I
		712	FNAALNTDFYVR	85	0.0079	I
Hypothetical protein GL50803_115159 [Giardia lamblia ATCC 50803	gi|159114385|	485	YISGLHAGYMR	91.25	0.0091	I
		485, 489	SAASTAEHDTDEER	114.66	0.0059	I
		485	YSIDNPSLK	66.53	0.0008	I
		485	FREYASESR	18.45		I
Kinase, NEK [Giardia lamblia ATCC 50803]	gi|159113608|	258	YTAAMEAAR	57.42	0.001	S
		259	GAISLPYDGR	34.43	0.0015	S
		384	AIVSDAMGHGEVR	91.41	0.0066	S
Kinase, NEK [Giardia lamblia ATCC 50803]	gi|159113608|	45	YTAAMEAAR	41.28	-0.0446	S
		45	AIVSDAMGHGEVR	111.72	-0.0445	S
		45	VLAPTEAIISTNDR	122.91	-0.0444	S
		45	NNLHQAGSTDQCGR	94.33	-0.0439	S
		45	DIVQPPSGLTDLMIAAR	74.7	-0.0413	S
		45	TALMYAAEHGYADCVR	108.26	-0.0406	S
Kinase, NEK [Giardia lamblia ATCC 50803]	gi|159113608|	703	GAISLPYDGR	63	-0.0445	I
		703	AQSYSNFTEEEVWR	109	-0.0444	I
		703	DPSSNIALFTCSYGGFDESDR	162	-0.0439	I
		703	TGEYCEFNNSSTAVQPDLLSPYLAR	148	-0.0413	I
Kinase, NEK-frag [Giardia lamblia ATCC 50803]	gi|159113612|	199	DGLDISFSR	61.88	0.0039	S
		463	GTIGEEVVAR	45.16	0.0096	I
Leucine-rich repeat protein [Giardia lamblia ATCC 50803]	gi|159112173|	250	FVSQADAESR	92.11	0.0062	S
		251	ILVEFYGISK	71.49	0.0079	S
Leucine-rich repeat protein [Giardia lamblia ATCC 50803]	gi|159117230|	461	YYEVSLVLR	62.7	0.0551	I
		461	EVIIPADYSDPENPIEEQR	95.88	0.0858	I
Leucine-rich repeat protein [Giardia lamblia ATCC 50803]	gi|159117230|	728	FPHLIGIR	62	-0.0082	I
		728	LNEIANFR	60	-0.0008	I
		728	CFGLADISAPGVSLVLPTETANR	157	0.0035	I
Leucine-rich repeat protein 1 virus receptor [G. lamblia ATCC 50803]	gi|159113913|	75	IAVDTFAMSR	39.35	-0.0099	S
		75	HFSMSEYNPR	57.88	-0.0075	S
		75	IIYCSNGEFGR	69.33	-0.002	S
		253	ALLEYSYK	51.91	0.0116	S
		253	CGDFYER	39.01	-0.0091	S
		253	IAVDTFAMSR	85.38	-0.0042	S
Lysosomal acid phosphatase precursor [Giardia lamblia ATCC 50803]	gi|159114379|	798, 799	YGDFFPR	35.87	0.089	I
		798	FVQEAFYIR	48.27	0.0091	I
Malate dehydrogenase [Giardia lamblia ATCC 50803]	gi|159113785|	330	GEFVPCVR	41.24	0.012	S
		330	GHSSSASAANAAIDHVR	137.19	-0.0561	S
		330	GIFQIQGAAINEHAKPTCR	50.25	0.009	S
		330	SYYLLSAPEDTIPDSLLR	103.77	0.0024	S
Median body protein [Giardia lamblia ATCC 50803]	gi|159114369|	298	QLHEALER	28.14	0.0781	S
		298	DRELAHLR	20	0.0792	S
		298	CQLQAELR	17.92	0.0055	S
		298	LTQQNNQMK	11.8	-0.0401	S
		303	ITELEQQQR	14.04	-0.0088	S
		303	IDEYTLFMSR	14.93	-0.0193	S
		303	RQLVEELNDLR	13.97	-0.0364	S
		303, 304	NAEIERLLEDRR	4.1	-0.1124	S
		303, 305	NSLGQNAELYEQR	61.54	-0.1014	S
		352	QRDELQRQLDTIR	24.33	-0.1013	S
		352	YQVLDAIR	48.17	-0.0658	S
NADH oxidase [Giardia lamblia ATCC 50803]	gi|159118076|	227, 230, 231	LLAQINHCGR	17.31	0.0351	S
		236	AFCLPQPFDESTTR	79.92	-0.0027	S
NADH oxidase lateral transfer candidate [Giardia lamblia ATCC 50803]	gi|159115502|	220, 221	LIGTEGTSGIR	12.7	-0.0536	S
		220, 222	AHGVQLQMGER	55.2	-0.0536	S
		220, 223	NQPCTLIDGSGR	54.57	-0.0536	S
		240	QHDPSIEVSIYER	73.91	-0.0525	S
		240	LEAFDEDDGKIVVR	126.73	-0.0514	S
		240	LTAVSLVTNETVTER	16.29	-0.051	S
		240	KLTAVSLVTNETVTER	66.51	-0.0495	S
NADP-specific glutamate dehydrogenase [Giardia lamblia ATCC 50803]	gi|159114064|	228	YIPIFER	44.58	0.0021	S
		228	EIGYLYGQYK	28.86	0.0083	S
		230, 231	LRNEFTGVLTGK	36.34	0.0103	S
		230, 232	FCQSFMTELQR	58.97	0.0193	S
		230, 233	HVGADTDVPAGDIGVGAR	92.22	0.02	S
		233, 235	ASNAGGVSVSGLEMSQNSVR	41.95	0.0304	S
Neurogenic locus Notch protein precursor [Giardia lamblia ATCC 50803]	gi|159113306|	283, 291, 293	GTCIAYSGR	30.36	-0.0276	S
		283, 291, 294	CICPTDYIGR	49.98	-0.0118	S
		283, 291, 295	SCLTEFVPGETLVCNGLGR	49.6	0.0651	S
NifU-like protein [Giardia lamblia ATCC 50803]	gi|159117498|	448	TSSDEVYSELAMQHYR	98.42	-0.0103	I
Nucleoside diphosphate kinase [Giardia lamblia ATCC 50803]	gi|159112057|	802, 888, 900, 836	IATYLAPESVR	79.45	-0.0288	I
		802, 888	YSFNVLWYDR	34.53	0.0046	I
Ornithine carbamoyltransferase [Giardia lamblia ATCC 50803]	gi|159119522|	172, 173	ELAYLIDR	66.17	-0.0268	S
		172, 174	SVCYDEAGNR	34.5	-0.0253	S
		172, 175	HLLTISALCPK	71.27	-0.0252	S
		172, 176	FTAAGEFSNGFK	95.79	-0.0192	S
		172, 177	SIFMNCLPATR	66.34	-0.0921	S
		172, 178	ETVQDTAEVFSR	101.66	0.0246	S
		207	VLTPFQVDDAVMAVTSK	34.01	0.0397	S
		207	LGGHAIYYELGANSNVGGK	90.26	-0.0073	S
Peptidyl-prolyl cis-trans isomerase B precursor [Giardia lamblia ATCC 50803]	gi|159112802|	341	SPEITDHVIFEVR	99.99	0.0147	S
		341	VIANFMIQGGDFER	39.57	0.0194	S
		341	GGYSIYGSEFDDENFQLEHR	49.78	-0.0011	S
Peptidyl-prolyl cis-trans isomerase B precursor [Giardia lamblia ATCC 50803]	gi|159115230|	24	FPDENFEIK	44.89	-0.0142	S
		24	VFFDITIGGKPLGR	40.51	0.0058	S
Peroxiredoxin 1 [Giardia lamblia ATCC 50803]	gi|159119796|	46, 49, 50	LVQAFQYADK	82.03	-0.0493	S
		47, 48	HVTINDLPVGR	68.58	-0.0491	S
		49	TGGVIPCGWTPEK	71.59	-0.0475	S
		50	DFGVLVEDAGIALR	105.04	-0.0473	S
		48	HVTINDFPVGR	47.69	-0.0561	S
		75	TGGVIPCGWTPEK	71.59	0.009	S
		224	TDGGIGPCKCDLFADTNHK	5.72	0.0024	S
Phosphatidylinositol-4-phosphate 5-kinase, putative [G. lamblia]	gi|159110713|	697	IVFGEMILR	45	0.0119	I
		697	DVYVGDYENGLR	57	0.0218	I
Phosphoglycerate kinase [Giardia lamblia ATCC 50803	gi|159113544|	223, 224	IEASLPTLR	45.14	-0.0037	S
		223, 225	LSIADVDLSGKR	40.44	0.0269	S
		223, 226	TDYNVPQDKEGNITNLAR	83.93	-0.0038	S
		223, 227	ISHVSTGGGASLELLQGDPLPGVIR	12.02	0.0023	S
Phospholipase B [Giardia lamblia ATCC 50803]	gi|159109313|	42	YAEVDSFWR	69.68	-0.0026	S
		42	QVAYTLDHFDGLVEAYR	76.74	0.0037	S
Phospholipase B [Giardia lamblia ATCC 50803]	gi|159109313|	697	ILSYNGHSR	66	-0.0099	I
		697	DVPQITGIDDMKR	93	-0.0023	I
		698	WQTDPLAITEGQTEPDPGNGISAR	123	0.001	I
Phospholipase B [Giardia lamblia ATCC 50803]	gi|159118002|	729, 730	TDGSVVLTWMR	73	0.0208	I
		731, 733	YDLRDPLLCGR	47	0.0614	I
		731, 733	LAAQLAFDVVVGPTR	118	0.0087	I
Protein 21.1 [Giardia lamblia ATCC 50803]	gi|159115533|	302	KNNYRLAR	52.51	-0.0016	S
Protein 21.1 [Giardia lamblia ATCC 50803]	gi|159116528|	586, 587	EAEQLVYER	62	0.0096	I
		586, 588	LLLNYYGMER	31	0.0179	I
		586, 589	MVFENGASLSPGGGR	60	0.0158	I
		586, 590	DNHNLTALDYAVR	106	0.0207	I
Protein disulfide isomerase PDI5 [Giardia lamblia ATCC 50803]	gi|159117603|	13	NGEFLEAYSGAR	79.18	-0.0156	S
		452	ALAPTYVELGDNAPEGVVIAEVDCTVAR	24.82	-0.0111	S
Protein F17L21.10 [Giardia lamblia ATCC 50803]	gi|159115551|	334	GIEAIQQQLER	77.45	-0.0062	S
		334	TVNIPNPTISAMDLGGR	42.33	-0.0027	S
Pyruvate, phosphate dikinase [Giardia lamblia ATCC 50803]	gi|159110643|	324, 325, 326	FAYDSYR	47.7	0.0183	S
		324, 325, 327	GLAAVTGNAR	35.07	0.028	S
		324, 325, 328	AILEAACIVSR	34.77	0.1194	S
		324, 325, 329	IGLNYVSCSPYR	21.76	-0.0091	S
		324, 325, 330	TFGDNTNPLLVSVR	49.15	-0.0062	S
		326	VYFFGETPENQPANSELCR	19.62	-0.1095	S
Pyruvate-flavodoxin oxidoreductase [Giardia lamblia ATCC 50803]	gi|159117456|	374	NAFGQTLR	31.06	0.0041	S
		374	AGGFTSAHLR	22.57	0.003	S
		374	YNILLVER	16.92	0.006	S
		374	EVVEYLVER	49.07	-0.0139	S
		374	LLEAIPTSCR	35.53	0.061	S
		374	HYAEIPGHIER	8.71	0.0028	S
		374	LDVIEALYSGNR	26.13	-0.0249	S
		374	DFNTADAFAIFR	80.24	0.018	S
Ribosomal protein L27 [Giardia lamblia ATCC 50803]	gi|159119244|	440	AVIVEALPHNER	86.33	-0.0342	I
		440	GSYAIVAGIAALPR	117.41	-0.0414	I
Ribosomal protein L3 [Giardia lamblia ATCC 50803]	gi|159109947|	870	SINPVGGFVNYGR	35.15	-0.0113	I
Ribosomal protein L30 [Giardia lamblia ATCC 50803]	gi|159118100|	743, 744, 745	YTLGTDQAIR	73.09	-0.0214	I
Ribosomal protein L31B [Giardia lamblia ATCC 50803]	gi|159111819|	871	LDPSVNVFVWSR	71.36	-0.0277
Ribosomal protein L35a [Giardia lamblia ATCC 50803]	gi|159112639|	440	VFYDNIDVGDR	52.37	-0.0154	I
Ribosomal protein S10B [Giardia lamblia ATCC 50803]	gi|159109917|	442	AVYAHLYENASLALK	94.6	0.0059	S
		442	LCNPTYLHVNCIMQSLESR	54.62	-0.0041	S
Ribosomal protein S14 [Giardia lamblia ATCC 50803]	gi|159111843|	441	VYGQGGSAAIR	23.24	0.0044	I
		441	NDTFIHVTDLSGR	72.63	-0.0072	S
Ribosomal protein S15A [Giardia lamblia ATCC 50803]	gi|159110821|	871, 874	WVVNLLPSR	40.49	-0.0152	I
			NGYISDFAVVDNHR	115.47	-0.0203	I
Ribosomal protein S2 [Giardia lamblia ATCC 50803]	gi|159111522|	772	LNIVPVRR	18.72	-0.0142	I
		772	DGFIGYGAGVSK	56.1	-0.0797	I
		772	EQLDHVQDIR	77.19	-0.0214	I
		772	KEQLDHVQDIR	63.31	-0.0248	I
		772, 773	VLEFAGVSDVFTR	99.49	-0.0208	I
Ribosomal protein S20 [Giardia lamblia ATCC 50803]	gi|159118735|	444	AFGISGPCR	60.24	0.0143	I
		444	SPCGEGTNTWHR	64.66	0.0066	I
Ribosomal protein S21 [Giardia lamblia ATCC 50803]	gi|159118595|	742	DHAAVQLSVAR	83.58	-0.0098	I
			NSSGVVVDAYIPR	107.64	-0.0111	I
Ribosomal protein S27 [Giardia lamblia ATCC 50803]	gi|159112754|	743	CAFTSQVER	30.07	-0.0094	I
		743	LVQGPNSYFLEIK	51.01	-0.0323	I
SALP-1 [Giardia lamblia ATCC 50803]	gi|159116169|	57	QQDIEEFRK	42.33	0.0098	S
		57	ETIVAGFSDLNR	110.95	0.0062	S
		66	AEFTENAGMLTR	31.4	0.0079	S
		57.66	RQQDIEEFRK	21.43	0.0116	S
		57.66	YQHLYDAVNEQVLR	94.31	-0.0091	S
SALP-1 [Giardia lamblia ATCC 50803]	gi|159116169|	706	LIESIESSKR	64	0.0248	I
		706	ETIVAGFSDLNR	110	0.0306	I
		708, 706	AEFTENAGMLTR	77	-0.0082	I
		708, 706	YQHLYDAVNEQVLR	88	-0.0092	I
Serine peptidase, putative [Giardia lamblia ATCC 50803]	gi|159116781|	458	YYYNSEFVR	69.11	0.0329	I
		458	VGPSTQLFIENR	90.67	0.0179	S
		458	VDHFNPFNQDVFR	93.74	0.0178	S
		458	FYGISHPFQHTSEK	53.27	0.0152	S
		458	IADNYGAHIFVLEHR	122.55	0.0248	S
		458	DGSHVAILEIGGEGEINSAPGGTK	52.78	0.0306	S
Serine peptidase, putative [Giardia lamblia ATCC 50803]	gi|159116781|	728	IYSFIVER	35	-0.0342	I
		728	HPNLFAAGLSSSGVVNAR	95	-0.0414	I
TCP-1 chaperonin subunit theta [Giardia lamblia ATCC 50803]	gi|159115856|	286, 310	DITTIVLR	33.9	-0.0006	S
		286, 311	LFNPESIR	31.67	0.0145	S
		286, 312	GFVIPTLPR	34.09	-0.0466	S
		286, 313	SITDSFVVR	55.91	-0.0163	S
		286, 314	NIEACMQLVR	15.6	0.0004	S
Tenascin precursor [Giardia lamblia ATCC 50803]	gi|159108347|	578	TVCGGYGHCVEK	54	-0.0016	I
		578	CPTEYSGEQCEDCSPGATR	44	-0.0192	I
		578	CLTDSTGPTVILCNNVGTCNFR	121	-0.0018	I
Tenascin-like [Giardia lamblia ATCC 50803]	gi|159117937|	579	SDNGLICGGR	38	-0.0192	I
		579	EIYSCICR	51	-0.0921	I
		579	DGNCYPLYCR	62	0.0246	I
		579	WGCDCDAGYVR	84	0.0397	I
		579	NLFGEYVICNGR	102	-0.0073	I
		579	TGPHEICSNHGTCSYDGCR	65	0.0631	I
Thymus-specific serine protease precursor [Giardia lamblia ATCC 50803]	gi|159117921|	883	ATQLEFLR	25.63	-0.0112	I
		883	AIQDTSIDSEFAVDR	72.01	-0.016	I
		883, 796	FTNVYYGAR	34.95	-0.0163	I
Translation initiation factor eIF-4A, putative [G. lamblia ATCC 50803]	gi|159117719|	198, 216	ILIATNIIAR	49.23	0.0015	S
		198, 217	SPQAIILSPTR	53.58	0.0066	S
		198, 218	TAAFTIGMLQR	15.51	0.0203	S
		198, 219	VLSVQQGVIFCNSIGR	107.83	0.0297	S
		198, 220	GIDVQNVSLVINYDIPR	86.64	0.0039	S
		198, 221	SAGHTLSCIHSELDQAER	46.79	0.0096	S
Tubulin beta chain	gi|51701894|	251, 256, 257, 259;I24;J6;J7;J9;N20	FPGQLNADLR	85.49	-0.0007	S
UPL-1 [Giardia lamblia ATCC 50803]	gi|159114234|	753	VLTVGDVPR	59.43	-0.0114	I
		753	HCIQGPFAIVR	27.43	-0.0162	I
		753	VGDIIVPDVYHTVLR	72.09	-0.0308	I
Uracil phosphoribosyltransferase [Giardia lamblia ATCC 50803]	gi|159112901|	338	GYIVPGLGDAGDR	74.74	0.0114	S
Variant-specific surface protein [Giardia intestinalis]	gi|6137224|	576	GYFGKPDAAAGNK	97	0.0054	I
		576	ACEECNSNNYLTPTR	109	-0.007	I
Variant-specific surface protein, partial [Giardia intestinalis]	gi|559173617|	580, 581,586, 587	AYFVVPEVDR	54	0.0351	I
		580, 581,586, 588	ALSYEGEGNTGTCK	32	-0.0027	I
		586, 587	KPDPPAAPCNTPGCK	34	-0.0128	I
Virus receptor protein [Giardia intestinalis]	gi|17224797|	581, 582, 584	VLSVPHNR	38	-0.0053	I
		581, 582, 585	IYDAYYLASYER	92	0.0006	I
		581, 582, 586	IQNIETYNYIHAR	71	0.0125	I
VSP [Giardia lamblia ATCC 50803]	gi|159111866|	402, 403	GSNVPLNGVCTSNAAR	144.89	-0.0082	S
		402, 403	ATCEACKPGFVASGDNR	141.33	-0.0092	S
		404, 405, 406, 407	ACNPAPADCPIENCQTCSSDK	104.04	0.0069	S
VSP [Giardia lamblia ATCC 50803]	gi|159114550|	274, 276, 277, 282, 293, 398, 402	QPTSGCQVDNCER	16.44	-0.0027	S
		907	GSNVPLNGVCTSNAAR	144.89	0.0038	I
VSP [Giardia lamblia ATCC 50803]	gi|159111866|	408	ATCEACKPGFVASGDNR	106.04	0.097	I
VSP [Giardia lamblia ATCC 50803]	gi|159111866|	577	GSNVPLNGVCTSNAAR	104	0.0103	I
		578	ATCEACKPGFVASGDNR	143	0.0193	I
		579	ACNPAPADCPIENCQTCSSDK	119	0.02	I
VSP [Giardia lamblia ATCC 50803]	gi|159110610|	468, 469	AGIEIVCTECNTK	70.39	0.0047	I
			ACYPGFVLSYGSDK	71.64	0.0007	I
			AGFVPIDGVCVSTASR	119.58	0.0174	I
VSP with INR [Giardia lamblia ATCC 50803]	gi|159113513|	581	TGNTHYPDDTEPK	62	0.0015	I
		581	ALSYEGEGNTGTCK	32	0.0066	I
		580, 581, 582	KPDPPAAPCNTPGCK	34	0.0203	I
		580, 581, 582	DQATSCVTEQECTGTEGFFAK	84	0.0297	I
		580, 581, 582	TPGTCECVEGYVPEEAGTGCTK	51	0.0039	I
VSP with INR [Giardia lamblia ATCC 50803]	gi|159115797|	699, 700	GGCYLAGAAGPGTGTK	63	0.0217	I
		699, 701	TEEGWHGVDNCAK	74	0.0435	I
Xaa-Pro dipeptidase [Giardia lamblia ATCC 50803]	gi|159112497|	269	DLGPVIAEAR	55.67	-0.0072	S
		269	ELSEIYALR	55.47	0.0032	S
		270	QEALYNVVLR	68.45	-0.0267	S
		270	LNAGDTFLLDSGCEVNGYASDHTR	18.31	0.0935	S
