# Supplementary material for: Genotyping and Descriptive Proteomics of a Potential Zoonotic Canine Strain of Giardia duodenalis, Infective to Mice
Source: PLoS One. 2016 Oct 19;11(10):e0164946. doi: 10.1371/journal.pone.0164946 (PMC5070761; doi:10.1371/journal.pone.0164946)
Supplement: S4 Table — (XLSX) [file pone.0164946.s004.xlsx]

## Sheet: Sheet1
Table S4 - Proteins identified in the proteomic map of BHFC1, which are related to other parasite proteins
Protein name [Parasite]	Acess number		Spot		Peptide sequence
Hypothetical protein TP02_0908 [Theileria sp]	gi|68352432|		467		KTEQEILK
Hypothetical protein [Plasmodium yoelii yoelii 17XNL]	gi|83032823|		67,69, 417, 431, 445, 447, 448, 453		KNLLSTNIKNMSK
			420		HPQNMIIYLNTINIKYIK
Hypothetical protein [T. cruzi strain CL Brener]	gi|71652931|		425		RVMRLGPTDLR
Kinesin [T. cruzi strain CL Brener]	gi|71665037|		430		ESAAINTSLLALR
			53, 54, 55, 56		KLDELRSQQEELR
RhoGAP domain containing protein [E. histolytica HM-1:IMSS]	gi|56469038|		413		KTEENEIKVR
			462		NEINESLQIIR
